# Supplementary material for: Personalized ctDNA micro-panels can monitor and predict clinical outcomes for patients with triple-negative breast cancer
Source: Sci Rep. 2022 Oct 22;12:17732. doi: 10.1038/s41598-022-20928-8 (PMC9588015; doi:10.1038/s41598-022-20928-8)
Supplement: Supplementary file 2 — Supplementary Information 2. [file 41598_2022_20928_MOESM2_ESM.xlsx]

## Sheet: Sheet1
TOTAL COUNT	CASE	CASE Count	CHROM	POS	REF	ALT	set	NORMAL.GT	NORMAL.AD	NORMAL.AF	NORMAL.DP	TUMOR.GT	TUMOR.AD	TUMOR.AF	TUMOR.DP	Consequence	SYMBOL	Feature_type	Feature	HGVSc	HGVSp	cDNA_position	CDS_position	Protein_position	Amino_acids	Codons	HGNC_ID	Existing_variation	gnomADe_AF	CLIN_SIG	SOMATIC	PHENO	clinvar_CLINSIGN	clinvar_PHENOTYPE	clinvar_SCORE	clinvar_RCVACC	clinvar_TESTEDINGTR	clinvar_PHENOTYPELIST	clinvar_NUMSUBMIT	clinvar_GUIDELINES
BATCH 1
1	NTN006	1	chr17	7674262	T	G	mutect-varscan-strelka	T/T	70,0	0	70	T/G	55,9	0.14062	64	missense_variant	TP53	Transcript	ENST00000269305.8	ENST00000269305.8:c.701A>C	ENSP00000269305.4:p.Tyr234Ser	891	701	234	Y/S	tAc/tCc	HGNC:11998	rs587780073&CM035576&TP53_g.13338A>C&COSM99955&COSM99954&COSM99953&COSM4861442&COSM44315&COSM43865&COSM3388193&COSM165074&COSM165073&COSM165072&COSM1646850&COSM1646849&COSM10725
2	NTN006	2	chr17	80104634	C	T	mutect-varscan-strelka	C/C	256,1	0.00389	257	C/T	185119	0.39	304	synonymous_variant	GAA	Transcript	ENST00000302262.7	ENST00000302262.7:c.48C>T	ENSP00000305692.3:p.Cys16=	267	48	16	C	tgC/tgT	HGNC:4065	rs202168804&COSM5416495	8.16e-06		0&1	0&1	-	-	-	-	-	-	-	-
3	NTN006	3	chr17	65558505	C	A	mutect-varscan-strelka	C/C	292,0	0	292	C/A	239134	0.36	373	3_prime_UTR_variant&NMD_transcript_variant	AC004805.1	Transcript	ENST00000577662.1	ENST00000577662.1:c.*292G>T		431											-	-	-	-	-	-	-	-
4	NTN006	4	chr12	57154521	A	G	mutect-varscan-strelka	A/A	138,0	0	138	A/G	95,40	0.29	136	synonymous_variant	LRP1	Transcript	ENST00000243077.7	ENST00000243077.7:c.1047A>G	ENSP00000243077.3:p.Glu349=	1513	1047	349	E	gaA/gaG	HGNC:6692						-	-	-	-	-	-	-	-
5	NTN007	1	chr6	24528057	C	T	mutect-varscan-strelka	C/C	112,0	0	112	C/T	70,45	0.39	115	stop_gained	ALDH5A1	Transcript	ENST00000348925.2	ENST00000348925.2:c.1273C>T	ENSP00000314649.3:p.Arg425Ter	1301	1273	425	R/*	Cga/Tga	HGNC:408	rs118203983&CM012725	3.25e-05	pathogenic		1&1	-	-	-	-	-	-	-	-
6	NTN007	2	chr9	35800473	G	C	mutect-varscan-strelka	G/G	75,0	0	75	G/C	56,22	0.28	78	missense_variant	NPR2	Transcript	ENST00000342694.6	ENST00000342694.6:c.1208G>C	ENSP00000341083.2:p.Gly403Ala	1463	1208	403	G/A	gGg/gCg	HGNC:7944						-	-	-	-	-	-	-	-
7	NTN007	3	chr6	30335914	T	A	mutect-varscan-strelka	T/T	127,0	0	127	T/A	104,38	0.27	142	missense_variant	TRIM39-RPP21	Transcript	ENST00000623385.3	ENST00000623385.3:c.719T>A	ENSP00000485378.1:p.Leu240Gln	861	719	240	L/Q	cTg/cAg	HGNC:38845						-	-	-	-	-	-	-	-
8	NTN007	4	chr17	73433750	C	G	mutect-varscan-strelka	C/C	70,0	0	70	C/G	62,21	0.25	83	missense_variant	SDK2	Transcript	ENST00000392650.7	ENST00000392650.7:c.1294G>C	ENSP00000376421.3:p.Ala432Pro	1295	1294	432	A/P	Gct/Cct	HGNC:19308						-	-	-	-	-	-	-	-
9	NTN012	1	chr10	114571369	C	A	mutect-varscan-strelka	C/C	125,0	0	125	C/A	48120	0.71	168	missense_variant	ABLIM1	Transcript	ENST00000277895.9	ENST00000277895.9:c.601G>T	ENSP00000277895.5:p.Gly201Trp	699	601	201	G/W	Ggg/Tgg	HGNC:78						-	-	-	-	-	-	-	-
10	NTN012	2	chr8	104497524	A	G	mutect-varscan-strelka	A/A	156,0	0	156	A/G	44,94	0.68	138	missense_variant	LRP12	Transcript	ENST00000276654.9	ENST00000276654.9:c.1028T>C	ENSP00000276654.5:p.Val343Ala	1137	1028	343	V/A	gTt/gCt	HGNC:31708						-	-	-	-	-	-	-	-
11	NTN012	3	chr21	41942211	C	A	mutect-varscan-strelka	C/C	444,0	0	444	C/A	150227	0.6	377	missense_variant	C2CD2	Transcript	ENST00000380486.3	ENST00000380486.3:c.314G>T	ENSP00000369853.3:p.Arg105Leu	556	314	105	R/L	cGg/cTg	HGNC:1266	COSM1198644			1	1	-	-	-	-	-	-	-	-
12	NTN012	4	chr7	143027070	T	C	varscan-strelka	T/T	94,0	0	94	T/C	29,43	0.6	72	synonymous_variant	OR9A2	Transcript	ENST00000350513.2	ENST00000350513.2:c.63A>G	ENSP00000316518.3:p.Gly21=	126	63	21	G	ggA/ggG	HGNC:15093						-	-	-	-	-	-	-	-
13	NTN014	1	chr7	18648550	G	A	mutect-varscan-strelka	G/G	91,0	0	91	G/A	31,74	0.7	105	missense_variant	HDAC9	Transcript	ENST00000441542.6	ENST00000441542.6:c.1334G>A	ENSP00000408617.2:p.Arg445His	1334	1334	445	R/H	cGt/cAt	HGNC:14065	rs764185312&COSM5757021&COSM1549485&COSM1549484&COSM1549483&COSM1549482	8.14e-06		0&1&1&1&1&1	0&1&1&1&1&1	-	-	-	-	-	-	-	-
14	NTN014	2	chr1	28742572	C	G	mutect-varscan-strelka	C/C	103,0	0	103	C/G	24,54	0.69	78	missense_variant	YTHDF2	Transcript	ENST00000373812.7	ENST00000373812.7:c.302C>G	ENSP00000362918.3:p.Pro101Arg	664	302	101	P/R	cCa/cGa	HGNC:31675						-	-	-	-	-	-	-	-
15	NTN014	3	chr1	3463308	C	T	mutect-varscan-strelka	C/C	289,0	0	289	C/T	81145	0.64	226	missense_variant	ARHGEF16	Transcript	ENST00000378378.8	ENST00000378378.8:c.224C>T	ENSP00000367629.4:p.Thr75Ile	629	224	75	T/I	aCa/aTa	HGNC:15515						-	-	-	-	-	-	-	-
16	NTN014	4	chr17	36938272	C	G	mutect-varscan-strelka	C/C	77,0	0	77	C/G	28,49	0.64	77	missense_variant	LHX1	Transcript	ENST00000614239.1	ENST00000614239.1:c.75C>G	ENSP00000477829.1:p.His25Gln	798	75	25	H/Q	caC/caG	HGNC:6593						-	-	-	-	-	-	-	-
17	NTN017	1	chr14	104780214	C	T	mutect-varscan-strelka	C/C	96,0	0	96	C/T	79,29	0.27	108	missense_variant&splice_region_variant	AKT1	Transcript	ENST00000554581.5	ENST00000554581.5:c.49G>A	ENSP00000451828.1:p.Glu17Lys	1530	49	17	E/K	Gag/Aag	HGNC:391	rs121434592&COSM6974530&COSM33765	4.08e-06	likely_pathogenic&pathogenic	0&1&1	1&1&1	-	-	-	-	-	-	-	-
18	NTN017	2	chr17	70178312	A	G	mutect-varscan-strelka	A/A	116,0	0	116	A/G	101,27	0.21	128	3_prime_UTR_variant	KCNJ2	Transcript	ENST00000243457.3	ENST00000243457.3:c.*1989A>G		3656					HGNC:6263						-	-	-	-	-	-	-	-
19	NTN017	3	chr8	133220722	G	A	mutect-varscan-strelka	G/G	390,0	0	390	G/A	464102	0.18	566	missense_variant	WISP1	Transcript	ENST00000250160.11	ENST00000250160.11:c.491G>A	ENSP00000250160.5:p.Arg164His	597	491	164	R/H	cGt/cAt	HGNC:12769	rs556154589&COSM3785872	0.000163		0&1	0&1	-	-	-	-	-	-	-	-
20	NTN017	4	chr2	15945999	C	G	mutect-varscan-strelka	C/C	154,0	0	154	C/G	182,32	0.15	214	missense_variant	MYCN	Transcript	ENST00000281043.3	ENST00000281043.3:c.1297C>G	ENSP00000281043.3:p.Leu433Val	1594	1297	433	L/V	Ctc/Gtc	HGNC:7559						-	-	-	-	-	-	-	-
21	NTN020	1	chr17	7674872	T	C	mutect-varscan-strelka	T/T	72,0	0	72	T/C	31,44	0.59	75	missense_variant	TP53	Transcript	ENST00000269305.8	ENST00000269305.8:c.659A>G	ENSP00000269305.4:p.Tyr220Cys	849	659	220	Y/C	tAt/tGt	HGNC:11998	rs121912666&CM951227&CM015378&TP53_g.12728A>G&COSM99720&COSM99719&COSM99718&COSM43850&COSM3675523&COSM3675522&COSM3355993&COSM251428&COSM251427&COSM251426&COSM1644277&COSM10758	8.12e-06	likely_pathogenic&pathogenic	0&0&0&0&1&1&1&1&1&1&1&1&1&1&1&1	1&1&1&0&1&1&1&1&1&1&1&1&1&1&1&1	-	-	-	-	-	-	-	-
22	NTN020	2	chr22	50219743	C	T	mutect-varscan-strelka	C/C	202,0	0	202	C/T	81143	0.64	224	missense_variant	TUBGCP6	Transcript	ENST00000248846.9	ENST00000248846.9:c.4216G>A	ENSP00000248846.5:p.Ala1406Thr	4321	4216	1406	A/T	Gca/Aca	HGNC:18127						-	-	-	-	-	-	-	-
23	NTN020	3	chr1	155481698	A	C	mutect-varscan-strelka	A/A	100,0	0	100	A/C	61,40	0.4	101	missense_variant	ASH1L	Transcript	ENST00000392403.7	ENST00000392403.7:c.1172T>G	ENSP00000376204.3:p.Ile391Ser	1651	1172	391	I/S	aTt/aGt	HGNC:19088						-	-	-	-	-	-	-	-
24	NTN020	4	chr22	28742107	G	A	mutect-varscan-strelka	G/G	123,0	0	123	G/A	66,33	0.33	99	synonymous_variant	HSCB	Transcript	ENST00000216027.7	ENST00000216027.7:c.12G>A	ENSP00000216027.3:p.Gly4=	77	12	4	G	ggG/ggA	HGNC:28913	rs1012609326&COSM5628090			0&1	0&1	-	-	-	-	-	-	-	-
25	NTN021	1	chr17	7675085	C	A	mutect-varscan-strelka	C/C	166,0	0	166	C/A	30,65	0.68	95	missense_variant	TP53	Transcript	ENST00000269305.8	ENST00000269305.8:c.527G>T	ENSP00000269305.4:p.Cys176Phe	717	527	176	C/F	tGc/tTc	HGNC:11998	rs786202962&TP53_g.12515G>T&COSM99672&COSM99671&COSM99670&COSM99669&COSM44645&COSM3388204&COSM3378352&COSM1649384&COSM1640850&COSM117398&COSM117397&COSM117396&COSM117395&COSM10687&COSM10645	4.06e-06	uncertain_significance&likely_pathogenic	0&0&1&1&1&1&1&1&1&1&1&1&1&1&1&1&1	1&0&1&1&1&1&1&1&1&1&1&1&1&1&1&1&1	-	-	-	-	-	-	-	-
26	NTN021	2	chr1	155868022	C	A	mutect-varscan-strelka	C/C	88,0	0	88	C/A	9,87	0.91	96	stop_gained	SYT11	Transcript	ENST00000368324.4	ENST00000368324.4:c.92C>A	ENSP00000357307.4:p.Ser31Ter	345	92	31	S/*	tCg/tAg	HGNC:19239						-	-	-	-	-	-	-	-
27	NTN021	3	chr8	144513317	A	G	mutect-varscan-strelka	A/A	308,0	0	308	A/G	69301	0.81	370	synonymous_variant	RECQL4	Transcript	ENST00000617875.4	ENST00000617875.4:c.2364T>C	ENSP00000482313.1:p.His788=	2406	2364	788	H	caT/caC	HGNC:9949						-	-	-	-	-	-	-	-
28	NTN021	4	chrX	74742630	A	T	varscan-strelka	A/A	173,0	0	173	A/T	33,84	0.72	117	missense_variant	NEXMIF	Transcript	ENST00000055682.11	ENST00000055682.11:c.1927T>A	ENSP00000055682.5:p.Ser643Thr	2539	1927	643	S/T	Tcc/Acc	HGNC:29433						-	-	-	-	-	-	-	-
29	NTN022	1	chr17	7675077	G	A	varscan-strelka	G/G	107,0	0	107	G/A	93,11	0.11	104	missense_variant	TP53	Transcript	ENST00000269305.8	ENST00000269305.8:c.535C>T	ENSP00000269305.4:p.His179Tyr	725	535	179	H/Y	Cat/Tat	HGNC:11998	rs587780070&CM067054&COSM707887&COSM707886&COSM707885&COSM707884&COSM4749460&COSM4749459&COSM45520&COSM44776&COSM44151&COSM3958834&COSM3388203&COSM326730&COSM326729&COSM326728&COSM326727&COSM2744838&COSM1709730&COSM129851&COSM129850&COSM129849&COSM129848&COSM10768		likely_pathogenic&pathogenic	0&0&1&1&1&1&1&1&1&1&1&1&1&1&1&1&1&1&1&1&1&1&1&1	1&1&1&1&1&1&1&1&1&1&1&1&1&1&1&1&1&1&1&1&1&1&1&1	-	-	-	-	-	-	-	-
30	NTN022	2	chr20	2798195	G	C	mutect-varscan-strelka	G/G	51,0	0	51	G/C	45,13	0.22	58	missense_variant	CPXM1	Transcript	ENST00000380605.2	ENST00000380605.2:c.547C>G	ENSP00000369979.2:p.Arg183Gly	612	547	183	R/G	Cgc/Ggc	HGNC:15771	COSM5391753			1	1	-	-	-	-	-	-	-	-
31	NTN022	3	chr3	179234297	A	G	mutect-varscan-strelka	A/A	75,0	0	75	A/G	57,16	0.22	73	missense_variant	PIK3CA	Transcript	ENST00000263967.3	ENST00000263967.3:c.3140A>G	ENSP00000263967.3:p.His1047Arg	3297	3140	1047	H/R	cAt/cGt	HGNC:8975	rs121913279&COSM94987&COSM94986&COSM776&COSM775&COSM249874	4.08e-06	likely_pathogenic&pathogenic	0&1&1&1&1&1	1&1&1&1&1&1	-	-	-	-	-	-	-	-
32	NTN022	4	chr17	31261733	C	T	mutect-varscan-strelka	C/C	116,0	0	116	C/T	78,21	0.21	99	stop_gained	NF1	Transcript	ENST00000358273.8	ENST00000358273.8:c.4600C>T	ENSP00000351015.4:p.Arg1534Ter	4983	4600	1534	R/*	Cga/Tga	HGNC:7765	rs760703505&CM941093&COSM24466&COSM1580305	8.13e-06	likely_pathogenic&pathogenic	0&0&1&1	1&1&1&1	-	-	-	-	-	-	-	-
33	NTN023	1	chr3	119733393	G	T	mutect-varscan-strelka	G/G	102,0	0	102	G/T	51,10	0.16	61	missense_variant	MAATS1	Transcript	ENST00000273390.9	ENST00000273390.9:c.1231G>T	ENSP00000273390.5:p.Asp411Tyr	1308	1231	411	D/Y	Gat/Tat	HGNC:24010						-	-	-	-	-	-	-	-
34	NTN023	2	chr9	136407830	G	C	mutect-varscan-strelka	G/G	83,0	0	83	G/C	65,12	0.16	77	upstream_gene_variant	PMPCA	Transcript	ENST00000371717.7								HGNC:18667						-	-	-	-	-	-	-	-
35	NTN023	3	chr14	88875084	T	C	mutect-varscan-strelka	T/T	101,0	0	101	T/C	72,13	0.15	85	missense_variant	TTC8	Transcript	ENST00000614125.4	ENST00000614125.4:c.1454T>C	ENSP00000482306.1:p.Phe485Ser	1650	1454	485	F/S	tTt/tCt	HGNC:20087	COSM5777986&COSM3664744&COSM3664743			1&1&1	1&1&1	-	-	-	-	-	-	-	-
36	NTN023	4	chr7	144129277	C	A	mutect-varscan-strelka	C/C	182,0	0	182	C/A	124,22	0.15	146	missense_variant	OR2A14	Transcript	ENST00000641068.1	ENST00000641068.1:c.165C>A	ENSP00000493353.1:p.His55Gln	288	165	55	H/Q	caC/caA	HGNC:15084						-	-	-	-	-	-	-	-
37	NTN025	1	chr14	73713139	C	A	mutect-varscan-strelka	C/C	94,0	0	94	C/A	43,45	0.51	88	missense_variant	PNMA1	Transcript	ENST00000316836.4	ENST00000316836.4:c.501G>T	ENSP00000318914.3:p.Arg167Ser	1234	501	167	R/S	agG/agT	HGNC:9158						-	-	-	-	-	-	-	-
38	NTN025	2	chr6	16290598	C	T	mutect-varscan-strelka	C/C	50,0	0	50	C/T	34,32	0.48	66	synonymous_variant	GMPR	Transcript	ENST00000259727.4	ENST00000259727.4:c.834C>T	ENSP00000259727.4:p.His278=	948	834	278	H	caC/caT	HGNC:4376	rs759597692&COSM3024479	1.62e-05		0&1	0&1	-	-	-	-	-	-	-	-
39	NTN025	3	chr11	121168066	C	A	mutect-varscan-strelka	C/C	94,0	0	94	C/A	52,35	0.4	87	missense_variant	TECTA	Transcript	ENST00000392793.5	ENST00000392793.5:c.5599C>A	ENSP00000376543.1:p.His1867Asn	5870	5599	1867	H/N	Cat/Aat	HGNC:11720						-	-	-	-	-	-	-	-
40	NTN025	4	chr9	136898818	C	G	mutect-varscan-strelka	C/C	94,0	0	94	C/G	72,48	0.4	120	synonymous_variant	TRAF2	Transcript	ENST00000247668.6	ENST00000247668.6:c.78C>G	ENSP00000247668.2:p.Thr26=	130	78	26	T	acC/acG	HGNC:12032						-	-	-	-	-	-	-	-
41	NTN029	1	chr12	92706758	G	T	mutect-varscan-strelka	G/G	134,0	0	134	G/T	65,38	0.37	103	missense_variant	PLEKHG7	Transcript	ENST00000344636.5	ENST00000344636.5:c.127G>T	ENSP00000344961.5:p.Gly43Cys	288	127	43	G/C	Ggc/Tgc	HGNC:33829						-	-	-	-	-	-	-	-
42	NTN029	2	chr22	49883985	C	A	mutect-varscan-strelka	C/C	77,0	0	77	C/A	43,21	0.33	64	missense_variant	ZBED4	Transcript	ENST00000216268.5	ENST00000216268.5:c.323C>A	ENSP00000216268.4:p.Ser108Tyr	800	323	108	S/Y	tCc/tAc	HGNC:20721						-	-	-	-	-	-	-	-
43	NTN029	3	chr3	51397834	A	T	mutect-varscan-strelka	A/A	78,0	0	78	A/T	50,21	0.3	71	3_prime_UTR_variant	RBM15B	Transcript	ENST00000563281.1	ENST00000563281.1:c.*3762A>T		6567					HGNC:24303						-	-	-	-	-	-	-	-
44	NTN029	4	chr1	11150160	C	T	mutect-varscan-strelka	C/C	101,0	0	101	C/T	51,21	0.29	72	missense_variant	MTOR	Transcript	ENST00000361445.8	ENST00000361445.8:c.4536G>A	ENSP00000354558.4:p.Met1512Ile	4613	4536	1512	M/I	atG/atA	HGNC:3942						-	-	-	-	-	-	-	-
45	NTN031	1	chr6	100449640	C	T	mutect-varscan-strelka	C/C	88,0	0	88	C/T	76,39	0.34	115	missense_variant	SIM1	Transcript	ENST00000369208.7	ENST00000369208.7:c.408G>A	ENSP00000358210.3:p.Met136Ile	1191	408	136	M/I	atG/atA	HGNC:10882						-	-	-	-	-	-	-	-
46	NTN031	2	chr14	24057978	G	A	mutect-varscan-strelka	G/G	121,0	0	121	G/A	107,35	0.25	142	synonymous_variant	CARMIL3	Transcript	ENST00000342740.5	ENST00000342740.5:c.1236G>A	ENSP00000340467.5:p.Pro412=	1390	1236	412	P	ccG/ccA	HGNC:20272	rs370922026	0.000106				-	-	-	-	-	-	-	-
47	NTN031	3	chr17	41763263	T	C	mutect-varscan-strelka	T/T	113,0	0	113	T/C	95,16	0.14	111	missense_variant	JUP	Transcript	ENST00000393931.7	ENST00000393931.7:c.1217A>G	ENSP00000377508.3:p.Asn406Ser	1336	1217	406	N/S	aAc/aGc	HGNC:6207	rs782188536&COSM1737173	1.22e-05		0&1	0&1	-	-	-	-	-	-	-	-
48	NTN031	4	chr1	1048185	C	T	mutect-varscan-strelka	C/C	376,0	0	377	C/T	397,65	0.14	462	missense_variant	AGRN	Transcript	ENST00000379370.6	ENST00000379370.6:c.3925C>T	ENSP00000368678.2:p.Arg1309Trp	3975	3925	1309	R/W	Cgg/Tgg	HGNC:329	rs564635058	0.000101				-	-	-	-	-	-	-	-
49	NTN033	1	chr17	7673704	G	A	mutect-varscan-strelka	G/G	88,0	0	88	G/A	41,21	0.34	62	stop_gained	TP53	Transcript	ENST00000269305.8	ENST00000269305.8:c.916C>T	ENSP00000269305.4:p.Arg306Ter	1106	916	306	R/*	Cga/Tga	HGNC:11998	rs121913344&CM971506&COSM99947&COSM7325567&COSM7325566&COSM7325565&COSM7325564&COSM6908385&COSM6908384&COSM6908383&COSM44631&COSM3388168&COSM1640820&COSM10663		likely_benign&likely_pathogenic&pathogenic	0&0&1&1&1&1&1&1&1&1&1&1&1&1	1&1&1&1&1&1&1&1&1&1&1&1&1&1	-	-	-	-	-	-	-	-
50	NTN033	2	chr9	115029415	T	A	mutect-varscan-strelka	T/T	152,0	0	152	T/A	59,43	0.42	102	missense_variant	TNC	Transcript	ENST00000350763.8	ENST00000350763.8:c.6114A>T	ENSP00000265131.4:p.Gln2038His	6526	6114	2038	Q/H	caA/caT	HGNC:5318	COSM4163273			1	1	-	-	-	-	-	-	-	-
51	NTN033	3	chr13	110914767	G	T	mutect-varscan-strelka	G/G	195,0	0	195	G/T	218150	0.41	368	missense_variant	ANKRD10	Transcript	ENST00000267339.6	ENST00000267339.6:c.168C>A	ENSP00000267339.2:p.Phe56Leu	303	168	56	F/L	ttC/ttA	HGNC:20265						-	-	-	-	-	-	-	-
52	NTN033	4	chr4	102690639	T	A	mutect-varscan-strelka	T/T	81,0	0	81	T/A	36,20	0.36	56	missense_variant	MANBA	Transcript	ENST00000226578.9	ENST00000226578.9:c.806A>T	ENSP00000226578.4:p.Gln269Leu	906	806	269	Q/L	cAa/cTa	HGNC:6831						-	-	-	-	-	-	-	-
53	NTN038	1	chr17	7674193	A	T	mutect-varscan-strelka	A/A	62,0	0	62	A/T	60,8	0.12	68	missense_variant	TP53	Transcript	ENST00000269305.8	ENST00000269305.8:c.770T>A	ENSP00000269305.4:p.Leu257Gln	960	770	257	L/Q	cTg/cAg	HGNC:11998	rs28934577&CM941332&CD941800&TP53_g.13407T>A&COSM4591814&COSM4591813&COSM4591812&COSM4591811&COSM44890&COSM43842&COSM43530&COSM4139865&COSM4139864&COSM3378344&COSM3378343&COSM1386606&COSM1386605&COSM1230109&COSM1230108		uncertain_significance&likely_pathogenic&pathogenic	0&0&0&0&1&1&1&1&1&1&1&1&1&1&1&1&1&1&1	1&1&1&0&1&1&1&1&1&1&1&1&1&1&1&1&1&1&1	-	-	-	-	-	-	-	-
54	NTN038	2	chr1	152308562	C	T	mutect-varscan-strelka	C/C	112,0	0	112	C/T	126,37	0.23	163	synonymous_variant	FLG	Transcript	ENST00000368799.1	ENST00000368799.1:c.6324G>A	ENSP00000357789.1:p.Ala2108=	6360	6324	2108	A	gcG/gcA	HGNC:3748	rs763227797	2.03e-05				-	-	-	-	-	-	-	-
55	NTN038	3	chr11	1025000	G	A	mutect-varscan-strelka	G/G	171,0	0	171	G/A	167,25	0.13	192	synonymous_variant	MUC6	Transcript	ENST00000421673.6	ENST00000421673.6:c.3069C>T	ENSP00000406861.2:p.Ser1023=	3120	3069	1023	S	agC/agT	HGNC:7517	rs767284220&COSM5567180&COSM5567179	1.63e-05		0&1&1	0&1&1	-	-	-	-	-	-	-	-
56	NTN038	4	chr12	118376769	G	T	mutect-strelka	G/G	69,0	0	69	G/T	63,8	0.11	71	missense_variant	SUDS3	Transcript	ENST00000543473.1	ENST00000543473.1:c.78G>T	ENSP00000443988.1:p.Glu26Asp	390	78	26	E/D	gaG/gaT	HGNC:29545						-	-	-	-	-	-	-	-
57	NTN039	1	chr17	74623659	G	A	mutect-varscan-strelka	G/G	65,0	0	65	G/A	5,91	0.95	96	5_prime_UTR_variant	CD300E	Transcript	ENST00000392619.1	ENST00000392619.1:c.-38C>T		80					HGNC:28874						-	-	-	-	-	-	-	-
58	NTN039	2	chr10	62092873	C	G	mutect-varscan-strelka	C/C	131,0	0	131	C/G	26257	0.91	283	missense_variant	ARID5B	Transcript	ENST00000279873.11	ENST00000279873.11:c.3410C>G	ENSP00000279873.7:p.Ser1137Cys	3820	3410	1137	S/C	tCt/tGt	HGNC:17362						-	-	-	-	-	-	-	-
59	NTN039	3	chr10	133129442	C	G	mutect-varscan-strelka	C/C	98,0	0	98	C/G	17134	0.89	151	synonymous_variant	ADGRA1	Transcript	ENST00000392607.7	ENST00000392607.7:c.1614C>G	ENSP00000376384.3:p.Gly538=	2050	1614	538	G	ggC/ggG	HGNC:13838						-	-	-	-	-	-	-	-
60	NTN039	4	chr8	138878117	C	T	mutect-varscan-strelka	C/C	183,0	0	183	C/T	29207	0.88	236	synonymous_variant	COL22A1	Transcript	ENST00000303045.10	ENST00000303045.10:c.291G>A	ENSP00000303153.6:p.Ser97=	738	291	97	S	tcG/tcA	HGNC:22989	rs372772795&COSM3768710	0.000475		0&1	0&1	-	-	-	-	-	-	-	-
61	NTN040	1	chr8	138167991	T	G	mutect-varscan-strelka	T/T	82,0	0	82	T/G	157,90	0.36	247	missense_variant	FAM135B	Transcript	ENST00000395297.5	ENST00000395297.5:c.1162A>C	ENSP00000378710.1:p.Met388Leu	1333	1162	388	M/L	Atg/Ctg	HGNC:28029						-	-	-	-	-	-	-	-
62	NTN040	2	chr1	75157057	G	A	mutect-varscan-strelka	G/G	131,0	0	131	G/A	71,38	0.35	109	synonymous_variant	LHX8	Transcript	ENST00000294638.9	ENST00000294638.9:c.975G>A	ENSP00000294638.5:p.Ala325=	1639	975	325	A	gcG/gcA	HGNC:28838	rs754307452	1.22e-05				-	-	-	-	-	-	-	-
63	NTN040	3	chr19	51060533	G	C	mutect-varscan-strelka	G/G	125,0	0	125	G/C	59,31	0.34	90	missense_variant	KLK13	Transcript	ENST00000595793.5	ENST00000595793.5:c.139C>G	ENSP00000470555.1:p.Gln47Glu	182	139	47	Q/E	Cag/Gag	HGNC:6361						-	-	-	-	-	-	-	-
64	NTN040	4	chr17	79784882	G	A	mutect-varscan-strelka	G/G	216,0	0	216	G/A	179,87	0.33	266	missense_variant	CBX2	Transcript	ENST00000310942.8	ENST00000310942.8:c.1439G>A	ENSP00000308750.4:p.Gly480Glu	1543	1439	480	G/E	gGa/gAa	HGNC:1552	rs1398319264	8.15e-06				-	-	-	-	-	-	-	-
65	NTN042	1	chr15	34792276	G	A	mutect-varscan-strelka	G/G	82,0	0	83	G/A	36,48	0.57	84	missense_variant	ACTC1	Transcript	ENST00000290378.5	ENST00000290378.5:c.622C>T	ENSP00000290378.4:p.Arg208Cys	865	622	208	R/C	Cgt/Tgt	HGNC:143	rs727505179&COSM6592870		uncertain_significance	0&1	0&1	-	-	-	-	-	-	-	-
66	NTN042	2	chr12	120463980	T	C	mutect-varscan-strelka	T/T	95,0	0	95	T/C	34,40	0.54	74	synonymous_variant	SRSF9	Transcript	ENST00000229390.7	ENST00000229390.7:c.492A>G	ENSP00000229390.3:p.Lys164=	676	492	164	K	aaA/aaG	HGNC:10791	rs1417445286	4.08e-06				-	-	-	-	-	-	-	-
67	NTN042	3	chr8	75553067	G	C	mutect-varscan-strelka	G/G	100,0	0	100	G/C	30,33	0.52	63	missense_variant	HNF4G	Transcript	ENST00000396423.2	ENST00000396423.2:c.485G>C	ENSP00000379701.2:p.Ser162Thr	609	485	162	S/T	aGc/aCc	HGNC:5026						-	-	-	-	-	-	-	-
68	NTN042	4	chr12	130346513	G	A	mutect-varscan-strelka	G/G	90,0	0	90	G/A	57,51	0.47	108	missense_variant	PIWIL1	Transcript	ENST00000245255.7	ENST00000245255.7:c.460G>A	ENSP00000245255.3:p.Glu154Lys	732	460	154	E/K	Gaa/Aaa	HGNC:9007	rs369491337&COSM936976	1.62e-05		0&1	0&1	-	-	-	-	-	-	-	-
69	NTN046	1	chr7	55174015	G	C	mutect-varscan-strelka	G/G	94,0	0	94	G/C	220719	0.77	939	missense_variant	EGFR	Transcript	ENST00000275493.6	ENST00000275493.6:c.2156G>C	ENSP00000275493.2:p.Gly719Ala	2333	2156	719	G/A	gGc/gCc	HGNC:3236	rs121913428&COSM6239&COSM20848&COSM18425		likely_pathogenic&pathogenic	0&1&1&1	1&1&1&1	-	-	-	-	-	-	-	-
70	NTN046	2	chr6	84736796	A	G	mutect-varscan-strelka	A/A	116,0	0	116	A/G	122,75	0.38	197	synonymous_variant	TBX18	Transcript	ENST00000369663.9	ENST00000369663.9:c.1713T>C	ENSP00000358677.4:p.Pro571=	2051	1713	571	P	ccT/ccC	HGNC:11595						-	-	-	-	-	-	-	-
71	NTN046	3	chr1	36092088	C	T	mutect-varscan-strelka	C/C	97,0	0	97	C/T	93,34	0.27	127	missense_variant	ADPRHL2	Transcript	ENST00000373178.4	ENST00000373178.4:c.695C>T	ENSP00000362273.4:p.Ala232Val	725	695	232	A/V	gCc/gTc	HGNC:21304						-	-	-	-	-	-	-	-
72	NTN046	4	chr9	129873505	C	T	mutect-varscan-strelka	C/C	119,0	0	119	C/T	98,32	0.25	130	missense_variant	USP20	Transcript	ENST00000315480.8	ENST00000315480.8:c.1684C>T	ENSP00000313811.4:p.Arg562Trp	1842	1684	562	R/W	Cgg/Tgg	HGNC:12619	rs368999378					-	-	-	-	-	-	-	-
73	NTN049	1	chr17	7674894	G	A	mutect-varscan-strelka	G/G	81,0	0	81	G/A	80,22	0.22	102	stop_gained	TP53	Transcript	ENST00000269305.8	ENST00000269305.8:c.637C>T	ENSP00000269305.4:p.Arg213Ter	827	637	213	R/*	Cga/Tga	HGNC:11998	rs397516436&CM951226&COSM99618&COSM99617&COSM99616&COSM99615&COSM707891&COSM707890&COSM707889&COSM707888&COSM6503267&COSM6474343&COSM6474342&COSM6474341&COSM6474340&COSM6474339&COSM6474338&COSM4862567&COSM4862566&COSM44102&COSM43807&COSM43798&COSM3378350&COSM1638393&COSM10654		likely_pathogenic&pathogenic	0&0&1&1&1&1&1&1&1&1&1&1&1&1&1&1&1&1&1&1&1&1&1&1&1	1&1&1&1&1&1&1&1&1&1&1&1&1&1&1&1&1&1&1&1&1&1&1&1&1	-	-	-	-	-	-	-	-
74	NTN049	2	chr1	201955506	A	C	mutect-varscan-strelka	A/A	56,0	0	56	A/C	70,20	0.22	90	5_prime_UTR_variant	TIMM17A	Transcript	ENST00000367287.4	ENST00000367287.4:c.-21A>C		16					HGNC:17315	rs1403274584	8.12e-06				-	-	-	-	-	-	-	-
75	NTN049	3	chr12	108624232	C	T	mutect-varscan-strelka	C/C	73,0	0	73	C/T	105,26	0.2	131	missense_variant	SELPLG	Transcript	ENST00000228463.6	ENST00000228463.6:c.124G>A	ENSP00000228463.6:p.Asp42Asn	301	124	42	D/N	Gat/Aat	HGNC:10722	rs1050260230					-	-	-	-	-	-	-	-
76	NTN049	4	chr7	126446124	A	G	mutect-varscan-strelka	A/A	59,0	0	59	A/G	79,19	0.19	98	splice_donor_variant	GRM8	Transcript	ENST00000339582.6	ENST00000339582.6:c.2677+2T>C							HGNC:4600	COSM5814765&COSM5814764&COSM4868819&COSM1085049			1&1&1&1	1&1&1&1	-	-	-	-	-	-	-	-
77	NTN050	1	chr17	75739897	A	G	mutect-varscan-strelka	A/A	112,0	0	112	A/G	52141	0.73	193	missense_variant	ITGB4	Transcript	ENST00000200181.7	ENST00000200181.7:c.2272A>G	ENSP00000200181.3:p.Lys758Glu	2459	2272	758	K/E	Aag/Gag	HGNC:6158						-	-	-	-	-	-	-	-
78	NTN050	2	chr3	38633257	T	G	mutect-varscan-strelka	T/T	108,0	0	108	T/G	42,68	0.62	110	synonymous_variant	SCN5A	Transcript	ENST00000413689.5	ENST00000413689.5:c.51A>C	ENSP00000410257.1:p.Thr17=	245	51	17	T	acA/acC	HGNC:10593						-	-	-	-	-	-	-	-
79	NTN050	3	chr1	11515402	G	T	mutect-varscan-strelka	G/G	138,0	0	138	G/T	55,83	0.6	138	missense_variant	DISP3	Transcript	ENST00000294484.6	ENST00000294484.6:c.1487G>T	ENSP00000294484.6:p.Gly496Val	1625	1487	496	G/V	gGt/gTt	HGNC:29251	COSM6540083&COSM6540082			1&1	1&1	-	-	-	-	-	-	-	-
80	NTN050	4	chr7	142912739	T	A	mutect-varscan-strelka	T/T	75,0	0	75	T/A	27,38	0.58	65	missense_variant	TRPV5	Transcript	ENST00000265310.5	ENST00000265310.5:c.1531A>T	ENSP00000265310.1:p.Ile511Phe	1880	1531	511	I/F	Att/Ttt	HGNC:3145						-	-	-	-	-	-	-	-
81	NTN052	1	chr8	123030618	C	A	mutect-varscan-strelka	C/C	108,0	0	108	C/A	64,18	0.22	82	synonymous_variant	DERL1	Transcript	ENST00000259512.8	ENST00000259512.8:c.252G>T	ENSP00000259512.3:p.Thr84=	553	252	84	T	acG/acT	HGNC:28454						-	-	-	-	-	-	-	-
82	NTN052	2	chr6	26508822	G	A	mutect-varscan-strelka	G/G	134,0	0	134	G/A	96,23	0.19	119	missense_variant	BTN1A1	Transcript	ENST00000244513.10	ENST00000244513.10:c.1229G>A	ENSP00000244513.6:p.Arg410Gln	1295	1229	410	R/Q	cGg/cAg	HGNC:1135	rs765523860&COSM7166995	4.87e-05		0&1	0&1	-	-	-	-	-	-	-	-
83	NTN052	3	chr3	129606508	G	T	mutect-varscan-strelka	G/G	53,0	0	53	G/T	107,23	0.18	130	synonymous_variant	PLXND1	Transcript	ENST00000324093.8	ENST00000324093.8:c.132C>A	ENSP00000317128.4:p.Ala44=	311	132	44	A	gcC/gcA	HGNC:9107						-	-	-	-	-	-	-	-
84	NTN052	4	chr3	49017309	A	G	varscan-strelka	A/A	124,0	0	124	A/G	85,14	0.14	99	upstream_gene_variant	NDUFAF3	Transcript	ENST00000326925.10								HGNC:29918						-	-	-	-	-	-	-	-
85	NTN056	1	chrX	114727001	A	G	mutect-varscan-strelka	A/A	95,0	0	95	A/G	0,90	1	90	intron_variant	HTR2C	Transcript	ENST00000276198.5	ENST00000276198.5:c.35+30A>G							HGNC:5295	rs2248440					-	-	-	-	-	-	-	-
86	NTN056	2	chr9	88996014	A	G	mutect-varscan-strelka	A/A	53,0	0	53	A/G	0,55	1	55	upstream_gene_variant	S1PR3	Transcript	ENST00000375846.3								HGNC:3167	rs7045576					-	-	-	-	-	-	-	-
87	NTN056	3	chr9	88995628	G	A	mutect-varscan-strelka	G/G	110,0	0	110	G/A	119	1	119	upstream_gene_variant	S1PR3	Transcript	ENST00000375846.3								HGNC:3167	rs3934594					-	-	-	-	-	-	-	-
88	NTN056	4	chr9	32788679	A	T	mutect-varscan-strelka	A/A	61,0	0	61	A/T	0,51	1	51	downstream_gene_variant	TMEM215	Transcript	ENST00000342743.5								HGNC:33816	rs300636					-	-	-	-	-	-	-	-
89	NTN057	1	chr17	7675095	C	T	mutect-varscan-strelka	C/C	72,0	0	72	C/T	47,37	0.44	84	missense_variant	TP53	Transcript	ENST00000269305.8	ENST00000269305.8:c.517G>A	ENSP00000269305.4:p.Val173Met	707	517	173	V/M	Gtg/Atg	HGNC:11998	rs876660754&CM070299&COSM99641&COSM99640&COSM99639&COSM99638&COSM98966&COSM98965&COSM98964&COSM6959360&COSM6959359&COSM6959358&COSM6959357&COSM6959356&COSM6959355&COSM44057&COSM43732&COSM43559&COSM3970358&COSM3723937&COSM3723936&COSM3388205&COSM2744864&COSM1741210&COSM121045&COSM121044&COSM121043&COSM121042&COSM121041&COSM11084		likely_pathogenic&pathogenic	0&0&1&1&1&1&1&1&1&1&1&1&1&1&1&1&1&1&1&1&1&1&1&1&1&1&1&1&1&1	1&1&1&1&1&1&1&1&1&1&1&1&1&1&1&1&1&1&1&1&1&1&1&1&1&1&1&1&1&1	-	-	-	-	-	-	-	-
90	NTN057	2	chr7	99629594	C	T	mutect-varscan-strelka	C/C	67,0	0	67	C/T	35,50	0.59	85	synonymous_variant	ZSCAN25	Transcript	ENST00000394152.6	ENST00000394152.6:c.1209C>T	ENSP00000377708.2:p.Tyr403=	1536	1209	403	Y	taC/taT	HGNC:21961	rs746704278&COSM4935923	2.44e-05		0&1	0&1	-	-	-	-	-	-	-	-
91	NTN057	3	chr17	47531549	C	G	varscan-strelka	C/C	150,0	0	150	C/G	65,76	0.54	141	synonymous_variant	NPEPPS	Transcript	ENST00000322157.8	ENST00000322157.8:c.249C>G	ENSP00000320324.4:p.Ala83=	486	249	83	A	gcC/gcG	HGNC:7900						-	-	-	-	-	-	-	-
92	NTN057	4	chrX	49217972	T	C	mutect-varscan-strelka	T/T	118,0	0	118	T/C	60,68	0.53	128	missense_variant	CACNA1F	Transcript	ENST00000376265.2	ENST00000376265.2:c.2995A>G	ENSP00000365441.2:p.Thr999Ala	3057	2995	999	T/A	Acc/Gcc	HGNC:1393						-	-	-	-	-	-	-	-
93	NTN058	1	chr17	7675143	C	A	mutect-varscan-strelka	C/C	100,0	0	100	C/A	72,54	0.43	126	missense_variant	TP53	Transcript	ENST00000269305.8	ENST00000269305.8:c.469G>T	ENSP00000269305.4:p.Val157Phe	659	469	157	V/F	Gtc/Ttc	HGNC:11998	rs121912654&CM137621&TP53_g.12457G>T&COSM5879593&COSM5879592&COSM5879591&COSM5879590&COSM5879589&COSM5879588&COSM5432941&COSM5432940&COSM5432939&COSM5432938&COSM5432937&COSM5432936&COSM5432935&COSM45120&COSM43625&COSM3388217&COSM1679513&COSM131483&COSM131482&COSM131481&COSM131480&COSM10670		uncertain_significance&likely_pathogenic&pathogenic	0&0&0&1&1&1&1&1&1&1&1&1&1&1&1&1&1&1&1&1&1&1&1&1&1	1&1&0&1&1&1&1&1&1&1&1&1&1&1&1&1&1&1&1&1&1&1&1&1&1	-	-	-	-	-	-	-	-
94	NTN058	2	chr19	18852274	A	G	mutect-varscan-strelka	A/A	63,0	0	63	A/G	59,63	0.52	122	missense_variant	UPF1	Transcript	ENST00000599848.5	ENST00000599848.5:c.950A>G	ENSP00000470142.1:p.Asp317Gly	1159	950	317	D/G	gAc/gGc	HGNC:9962						-	-	-	-	-	-	-	-
95	NTN058	3	chr1	247723589	A	T	mutect-varscan-strelka	A/A	113,0	0	113	A/T	83,75	0.47	158	intron_variant	AC118470.1	Transcript	ENST00000419891.1	ENST00000419891.1:c.114+62T>A													-	-	-	-	-	-	-	-
96	NTN058	4	chr19	34741359	T	A	mutect-varscan-strelka	T/T	80,0	0	80	T/A	100,86	0.46	186	stop_gained	ZNF181	Transcript	ENST00000492450.2	ENST00000492450.2:c.978T>A	ENSP00000420727.1:p.Cys326Ter	1067	978	326	C/*	tgT/tgA	HGNC:12971						-	-	-	-	-	-	-	-
97	NTN060	1	chr7	6402319	C	G	mutect-varscan-strelka	C/C	104,0	0	104	C/G	17,40	0.7	57	missense_variant	RAC1	Transcript	ENST00000356142.4	ENST00000356142.4:c.509C>G	ENSP00000348461.4:p.Ala170Gly	706	509	170	A/G	gCt/gGt	HGNC:9801						-	-	-	-	-	-	-	-
98	NTN060	2	chr13	20988206	C	T	mutect-varscan-strelka	C/C	78,0	0	78	C/T	21,40	0.66	61	missense_variant	LATS2	Transcript	ENST00000382592.4	ENST00000382592.4:c.1574G>A	ENSP00000372035.4:p.Arg525His	1980	1574	525	R/H	cGc/cAc	HGNC:6515	rs1204055851&COSM2265704&COSM2265703	4.11e-06		0&1&1	0&1&1	-	-	-	-	-	-	-	-
99	NTN060	3	chr15	42339767	A	G	mutect-varscan-strelka	A/A	88,0	0	88	A/G	27,47	0.64	74	missense_variant	GANC	Transcript	ENST00000318010.12	ENST00000318010.12:c.1942A>G	ENSP00000326227.8:p.Met648Val	2182	1942	648	M/V	Atg/Gtg	HGNC:4139						-	-	-	-	-	-	-	-
100	NTN060	4	chr15	45555745	G	T	mutect-varscan-strelka	G/G	140,0	0	140	G/T	51,79	0.61	130	non_coding_transcript_exon_variant	HMGN2P46	Transcript	ENST00000409454.5	ENST00000409454.5:n.938G>T		938					HGNC:26817	rs1426517319					-	-	-	-	-	-	-	-
101	NTN062	1	chr17	7674945	G	A	mutect-varscan-strelka	G/G	111,0	0	111	G/A	48,46	0.49	94	stop_gained	TP53	Transcript	ENST00000269305.8	ENST00000269305.8:c.586C>T	ENSP00000269305.4:p.Arg196Ter	776	586	196	R/*	Cga/Tga	HGNC:11998	rs397516435&CM941329&TP53_g.12655C>T&COSM99668&COSM99667&COSM99666&COSM99665&COSM5635603&COSM5635602&COSM5635601&COSM5635600&COSM5635599&COSM5635598&COSM5635597&COSM5432964&COSM44757&COSM44615&COSM3378446&COSM1735837&COSM166217&COSM166216&COSM166215&COSM166214&COSM1640847&COSM10705	4.06e-06	uncertain_significance&pathogenic	0&0&0&1&1&1&1&1&1&1&1&1&1&1&1&1&1&1&1&1&1&1&1&1&1	1&1&0&1&1&1&1&1&1&1&1&1&1&1&1&1&1&1&1&1&1&1&1&1&1	-	-	-	-	-	-	-	-
102	NTN062	2	chr8	115418360	G	A	mutect-varscan-strelka	G/G	118,0	0	118	G/A	46,73	0.61	119	synonymous_variant	TRPS1	Transcript	ENST00000395715.7	ENST00000395715.7:c.2793C>T	ENSP00000379065.3:p.Asn931=	3371	2793	931	N	aaC/aaT	HGNC:12340	rs376942817	4.47e-05				-	-	-	-	-	-	-	-
103	NTN062	3	chr1	230868314	C	T	mutect-varscan-strelka	C/C	250,0	0	250	C/T	139135	0.49	274	missense_variant	C1orf198	Transcript	ENST00000366663.9	ENST00000366663.9:c.199G>A	ENSP00000355623.5:p.Asp67Asn	340	199	67	D/N	Gac/Aac	HGNC:25900	rs147612059	0.000177				-	-	-	-	-	-	-	-
104	NTN062	4	chr1	150344515	C	T	mutect-varscan-strelka	C/C	148,0	0	149	C/T	119111	0.48	230	synonymous_variant	PRPF3	Transcript	ENST00000324862.6	ENST00000324862.6:c.1608C>T	ENSP00000315379.6:p.Asp536=	1773	1608	536	D	gaC/gaT	HGNC:17348						-	-	-	-	-	-	-	-
BATCH2
105	NTN063	1	chr1	31738889	G	A	mutect-varscan-strelka	G/G	75,0	0	75	G/A	29,55	0.65	84	synonymous_variant	ADGRB2	Transcript	ENST00000373655.6	ENST00000373655.6:c.2544C>T	ENSP00000362759.2:p.Pro848=	2886	2544	848	P	ccC/ccT	HGNC:944	rs1247650618					-	-	-	-	-	-	-	-
106	NTN063	2	chr17	19022049	C	T	mutect-varscan-strelka	C/C	200,0	0	200	C/T	91120	0.57	211	synonymous_variant	GRAP	Transcript	ENST00000284154.9	ENST00000284154.9:c.564G>A	ENSP00000284154.5:p.Leu188=	1275	564	188	L	ctG/ctA	HGNC:4562						-	-	-	-	-	-	-	-
107	NTN063	3	chr5	140808577	G	A	mutect-varscan-strelka	G/G	257,0	0	259	G/A	117,94	0.45	211	intron_variant	PCDHA1	Transcript	ENST00000504120.3	ENST00000504120.3:c.2394+19893G>A							HGNC:8663						-	-	-	-	-	-	-	-
108	NTN063	4	chr3	48573736	G	A	mutect-varscan-strelka	G/G	156,0	0	156	G/A	66,51	0.44	117	intron_variant	COL7A1	Transcript	ENST00000328333.12	ENST00000328333.12:c.6538-11C>T							HGNC:2214	rs369457758	3.27e-05				-	-	-	-	-	-	-	-
109	NTN069	1	chr17	7674894	G	A	mutect-varscan-strelka	G/G	80,0	0	80	G/A	46,53	0.54	99	stop_gained	TP53	Transcript	ENST00000269305.8	ENST00000269305.8:c.637C>T	ENSP00000269305.4:p.Arg213Ter	827	637	213	R/*	Cga/Tga	HGNC:11998	rs397516436&CM951226&COSM99618&COSM99617&COSM99616&COSM99615&COSM707891&COSM707890&COSM707889&COSM707888&COSM6503267&COSM6474343&COSM6474342&COSM6474341&COSM6474340&COSM6474339&COSM6474338&COSM4862567&COSM4862566&COSM44102&COSM43807&COSM43798&COSM3378350&COSM1638393&COSM10654		likely_pathogenic&pathogenic	0&0&1&1&1&1&1&1&1&1&1&1&1&1&1&1&1&1&1&1&1&1&1&1&1	1&1&1&1&1&1&1&1&1&1&1&1&1&1&1&1&1&1&1&1&1&1&1&1&1	-	-	-	-	-	-	-	-
110	NTN069	2	chr16	29668668	A	G	mutect-varscan-strelka	A/A	62,0	0	62	A/G	13,55	0.81	68	3_prime_UTR_variant	SPN	Transcript	ENST00000360121.4	ENST00000360121.4:c.*3737A>G		5072					HGNC:11249	rs12928754					-	-	-	-	-	-	-	-
111	NTN069	3	chr16	29668935	T	G	mutect-varscan-strelka	T/T	61,0	0	61	T/G	17,58	0.77	75	3_prime_UTR_variant	SPN	Transcript	ENST00000360121.4	ENST00000360121.4:c.*4004T>G		5339					HGNC:11249	rs12932957					-	-	-	-	-	-	-	-
112	NTN069	4	chr9	25678642	T	A	mutect-varscan-strelka	T/T	79,0	0	79	T/A	29,96	0.77	125	upstream_gene_variant	TUSC1	Transcript	ENST00000358022.4								HGNC:31010	rs10967034					-	-	-	-	-	-	-	-
113	NTN074	1	chr14	73714339	G	A	mutect-varscan-strelka	G/G	57,0	0	57	G/A	19,51	0.73	70	5_prime_UTR_variant	PNMA1	Transcript	ENST00000316836.4	ENST00000316836.4:c.-700C>T		34					HGNC:9158	rs1164933302					-	-	-	-	-	-	-	-
114	NTN074	2	chr5	1400910	C	G	mutect-varscan-strelka	C/C	105,0	0	105	C/G	29,72	0.71	101	splice_region_variant&intron_variant	SLC6A3	Transcript	ENST00000270349.11	ENST00000270349.11:c.1839+5G>C							HGNC:11049						-	-	-	-	-	-	-	-
115	NTN074	3	chr16	1205227	C	A	mutect-varscan-strelka	C/C	215,0	0	216	C/A	77121	0.61	198	missense_variant	CACNA1H	Transcript	ENST00000348261.10	ENST00000348261.10:c.2565C>A	ENSP00000334198.7:p.Asn855Lys	2933	2565	855	N/K	aaC/aaA	HGNC:1395						-	-	-	-	-	-	-	-
116	NTN074	4	chr17	46032052	C	A	mutect-varscan-strelka	C/C	755,0	0	755	C/A	255237	0.48	492	downstream_gene_variant	MAPT	Transcript	ENST00000344290.9								HGNC:6893						-	-	-	-	-	-	-	-
117	NTN076	1	chr17	81869017	G	C	mutect-varscan-strelka	G/G	78,0	0	78	G/C	50,52	0.51	102	missense_variant	ARHGDIA	Transcript	ENST00000584461.5	ENST00000584461.5:c.474C>G	ENSP00000463939.1:p.Phe158Leu	533	474	158	F/L	ttC/ttG	HGNC:678						-	-	-	-	-	-	-	-
118	NTN076	2	chr9	101686932	G	T	mutect-varscan-strelka	G/G	69,0	0	69	G/T	69,42	0.38	111	missense_variant	GRIN3A	Transcript	ENST00000361820.3	ENST00000361820.3:c.968C>A	ENSP00000355155.3:p.Pro323His	1569	968	323	P/H	cCc/cAc	HGNC:16767						-	-	-	-	-	-	-	-
119	NTN076	3	chr1	1300645	C	G	mutect-varscan-strelka	C/C	379,0	0	379	C/G	232120	0.34	352	missense_variant	ACAP3	Transcript	ENST00000354700.9	ENST00000354700.9:c.386G>C	ENSP00000346733.5:p.Arg129Pro	589	386	129	R/P	cGg/cCg	HGNC:16754						-	-	-	-	-	-	-	-
120	NTN076	4	chr1	27301284	T	G	mutect-varscan-strelka	T/T	67,0	0	67	T/G	42,20	0.32	62	missense_variant	WDTC1	Transcript	ENST00000319394.7	ENST00000319394.7:c.1291T>G	ENSP00000317971.3:p.Cys431Gly	1826	1291	431	C/G	Tgc/Ggc	HGNC:29175						-	-	-	-	-	-	-	-
121	NTN080	1	chr17	7673534	C	T	mutect-varscan-strelka	C/C	118,0	0	118	C/T	28,32	0.53333	60	splice_donor_variant	TP53	Transcript	ENST00000269305.8	ENST00000269305.8:c.993+1G>A							HGNC:11998	rs11575997&CD002536&TP53_g.14066G>A&COSM6918&COSM44295&COSM4271709&COSM4151771&COSM4151770&COSM3717623&COSM3717622&COSM323936&COSM2744450&COSM165065&COSM119022&COSM119021	-	pathogenic	0&0&0&1&1&1&1&1&1&1&1&1&1&1&1	1&1&0&1&1&1&1&1&1&1&1&1&1&1&1	-	-	-	-	-	-	-	-
122	NTN080	2	chr17	41611724	G	C	mutect-varscan-strelka	G/G	213,0	0	213	G/C	43,94	0.68613	137	splice_region_variant&intron_variant	KRT16	Transcript	ENST00000301653.8	ENST00000301653.8:c.532-3C>G							HGNC:6423		-				-	-	-	-	-	-	-	-
123	NTN080	3	chr3	10090343	G	T	mutect-varscan-strelka	G/G	112,0	0	112	G/T	19,38	0.66667	57	synonymous_variant	FANCD2	Transcript	ENST00000287647.7	ENST00000287647.7:c.3735G>T	ENSP00000287647.3:p.Thr1245=	3828	3735	1245	T	acG/acT	HGNC:3585		-				-	-	-	-	-	-	-	-
124	NTN080	4	chr13	29100959	G	A	mutect-varscan-strelka	G/G	152,0	0	152	G/A	23,39	0.62903	62	missense_variant	MTUS2	Transcript	ENST00000612955.4	ENST00000612955.4:c.2663G>A	ENSP00000483729.1:p.Arg888Gln	3212	2663	888	R/Q	cGg/cAg	HGNC:20595	rs766688382	-				-	-	-	-	-	-	-	-
125	NTN081	1	chr1	41382713	C	G	mutect-varscan-strelka	C/C	97,0	0	97	C/G	37,60	0.62	97	downstream_gene_variant	FOXO6	Transcript	ENST00000641094.1								HGNC:24814						-	-	-	-	-	-	-	-
126	NTN081	2	chr16	16114834	G	A	mutect-varscan-strelka	G/G	53,0	0	54	G/A	23,32	0.58	55	missense_variant	ABCC1	Transcript	ENST00000399410.7	ENST00000399410.7:c.3148G>A	ENSP00000382342.3:p.Val1050Met	3323	3148	1050	V/M	Gtg/Atg	HGNC:51	rs898683852	1.23e-05				-	-	-	-	-	-	-	-
127	NTN081	3	chr19	45712238	G	C	mutect-varscan-strelka	G/G	56,0	0	56	G/C	26,34	0.57	60	missense_variant	FBXO46	Transcript	ENST00000317683.3	ENST00000317683.3:c.1258C>G	ENSP00000410007.1:p.Pro420Ala	1392	1258	420	P/A	Ccg/Gcg	HGNC:25069						-	-	-	-	-	-	-	-
128	NTN081	4	chr10	52771590	C	A	mutect-varscan-strelka	C/C	92,0	0	92	C/A	34,42	0.55	76	missense_variant	MBL2	Transcript	ENST00000373968.3	ENST00000373968.3:c.46G>T	ENSP00000363079.3:p.Ala16Ser	111	46	16	A/S	Gca/Tca	HGNC:6922	COSM7269969			1	1	-	-	-	-	-	-	-	-
129	NTN083	1	chr17	7673802	C	T	mutect-varscan-strelka	C/C	73,0	0	73	C/T	22,33	0.6	55	missense_variant	TP53	Transcript	ENST00000269305.8	ENST00000269305.8:c.818G>A	ENSP00000269305.4:p.Arg273His	1008	818	273	R/H	cGt/cAt	HGNC:11998	rs28934576&CM920677&CM004342&CM010472&TP53_g.13798G>A&COSM99729&COSM44440&COSM43896&COSM3726798&COSM3675521&COSM3356963&COSM318169&COSM165077&COSM1646808&COSM1645335&COSM1640828&COSM10779&COSM10660	1.63e-05	likely_pathogenic&pathogenic	0&0&0&0&0&1&1&1&1&1&1&1&1&1&1&1&1&1	1&1&1&1&0&1&1&1&1&1&1&1&1&1&1&1&1&1	-	-	-	-	-	-	-	-
130	NTN083	2	chr10	5937181	G	A	mutect-varscan-strelka	G/G	243,1	0.0041	244	G/A	193396	0.67	589	synonymous_variant	FBH1	Transcript	ENST00000379999.6	ENST00000379999.6:c.3186G>A	ENSP00000369335.5:p.Ala1062=	3290	3186	1062	A	gcG/gcA	HGNC:13620	rs748371990	2.85e-05				-	-	-	-	-	-	-	-
131	NTN083	3	chr3	9906858	G	T	mutect-varscan-strelka	G/G	182,0	0	182	G/T	135196	0.59	331	missense_variant	IL17RE	Transcript	ENST00000383814.7	ENST00000383814.7:c.519G>T	ENSP00000373325.3:p.Arg173Ser	624	519	173	R/S	agG/agT	HGNC:18439						-	-	-	-	-	-	-	-
132	NTN083	4	chr4	122240185	T	C	mutect-varscan-strelka	T/T	105,0	0	105	T/C	36,48	0.57	84	synonymous_variant	KIAA1109	Transcript	ENST00000264501.8	ENST00000264501.8:c.4503T>C	ENSP00000264501.4:p.Asn1501=	4876	4503	1501	N	aaT/aaC	HGNC:26953						-	-	-	-	-	-	-	-
133	NTN084	1	chr17	7673806	C	T	mutect-varscan-strelka	C/C	88,0	0	88	C/T	34,27	0.44	61	missense_variant	TP53	Transcript	ENST00000269305.8	ENST00000269305.8:c.814G>A	ENSP00000269305.4:p.Val272Met	1004	814	272	V/M	Gtg/Atg	HGNC:11998	rs121912657&CM920676&CM130241&TP53_g.13794G>A&COSM99950&COSM45898&COSM4271766&COSM3773300&COSM3388172&COSM2744537&COSM2744536&COSM212313&COSM1645249&COSM13421&COSM1177737&COSM10891&COSM10859	4.07e-06	uncertain_significance&likely_pathogenic&pathogenic	0&0&0&0&1&1&1&1&1&1&1&1&1&1&1&1&1	1&1&1&0&1&1&1&1&1&1&1&1&1&1&1&1&1	-	-	-	-	-	-	-	-
134	NTN084	2	chr1	161161065	T	A	mutect-varscan-strelka	T/T	176,0	0	176	T/A	116171	0.6	287	stop_gained	USP21	Transcript	ENST00000368002.7	ENST00000368002.7:c.425T>A	ENSP00000356981.3:p.Leu142Ter	802	425	142	L/*	tTg/tAg	HGNC:12620						-	-	-	-	-	-	-	-
135	NTN084	3	chr15	73998030	C	T	mutect-varscan-strelka	C/C	216,0	0	216	C/T	70,85	0.55	155	synonymous_variant	PML	Transcript	ENST00000268058.7	ENST00000268058.7:c.156C>T	ENSP00000268058.3:p.Phe52=	252	156	52	F	ttC/ttT	HGNC:9113						-	-	-	-	-	-	-	-
136	NTN084	4	chr1	9104585	A	G	mutect-varscan-strelka	A/A	65,0	0	65	A/G	27,29	0.52	56	missense_variant	GPR157	Transcript	ENST00000377411.4	ENST00000377411.4:c.842T>C	ENSP00000366628.4:p.Leu281Pro	985	842	281	L/P	cTc/cCc	HGNC:23687	rs777500057	0.000139				-	-	-	-	-	-	-	-
137	NTN085	1	chr17	7674872	T	C	mutect-varscan-strelka	T/T	128,0	0	128	T/C	71,17	0.19	88	missense_variant	TP53	Transcript	ENST00000269305.8	ENST00000269305.8:c.659A>G	ENSP00000269305.4:p.Tyr220Cys	849	659	220	Y/C	tAt/tGt	HGNC:11998	rs121912666&CM951227&CM015378&TP53_g.12728A>G&COSM99720&COSM99719&COSM99718&COSM43850&COSM3675523&COSM3675522&COSM3355993&COSM251428&COSM251427&COSM251426&COSM1644277&COSM10758	8.12e-06	likely_pathogenic&pathogenic	0&0&0&0&1&1&1&1&1&1&1&1&1&1&1&1	1&1&1&0&1&1&1&1&1&1&1&1&1&1&1&1	-	-	-	-	-	-	-	-
138	NTN085	2	chr17	38331311	C	A	mutect-varscan-strelka	C/C	227,1	0.00439	228	C/A	120,39	0.25	159	missense_variant	GPR179	Transcript	ENST00000616987.4	ENST00000616987.4:c.2258G>T	ENSP00000483469.1:p.Arg753Leu	2279	2258	753	R/L	cGg/cTg	HGNC:31371						-	-	-	-	-	-	-	-
139	NTN085	3	chr10	73398261	T	C	varscan-strelka	T/T	75,0	0	75	T/C	41,9	0.18	50	missense_variant	ANXA7	Transcript	ENST00000372919.8	ENST00000372919.8:c.179A>G	ENSP00000362010.4:p.Tyr60Cys	236	179	60	Y/C	tAc/tGc	HGNC:545						-	-	-	-	-	-	-	-
140	NTN085	4	chr9	108856114	C	A	mutect-varscan-strelka	C/C	227,4	0.01732	231	C/A	164,33	0.17	197	5_prime_UTR_variant	ACTL7B	Transcript	ENST00000374667.4	ENST00000374667.4:c.-184G>T		854					HGNC:162						-	-	-	-	-	-	-	-
141	NTN087	1	chr19	15112512	G	A	mutect-varscan-strelka	G/G	74,0	0	74	G/A	54,41	0.43	95	downstream_gene_variant	ILVBL	Transcript	ENST00000263383.7								HGNC:6041	rs886545297	4.37e-06				-	-	-	-	-	-	-	-
142	NTN087	2	chr22	25319793	A	G	mutect-varscan-strelka	A/A	151,0	0	151	A/G	56,33	0.37	89	non_coding_transcript_exon_variant	AL022324.4	Transcript	ENST00000650352.1	ENST00000650352.1:n.666A>G		666											-	-	-	-	-	-	-	-
143	NTN087	3	chr10	104041504	G	A	mutect-varscan-strelka	G/G	111,0	0	111	G/A	38,16	0.3	54	synonymous_variant	COL17A1	Transcript	ENST00000353479.10	ENST00000353479.10:c.2586C>T	ENSP00000340937.5:p.Pro862=	2832	2586	862	P	ccC/ccT	HGNC:2194	rs759846848&COSM6213620	0.000672	uncertain_significance	0&1	1&1	-	-	-	-	-	-	-	-
144	NTN087	4	chr6	56619417	C	A	mutect-varscan-strelka	C/C	89,0	0	90	C/A	49,20	0.29	69	intron_variant	DST	Transcript	ENST00000312431.10	ENST00000312431.10:c.4417-4933G>T							HGNC:1090						-	-	-	-	-	-	-	-
145	NTN089	1	chr17	7674220	C	T	mutect-varscan-strelka	C/C	72,0	0	72	C/T	8,73	0.9	81	missense_variant	TP53	Transcript	ENST00000269305.8	ENST00000269305.8:c.743G>A	ENSP00000269305.4:p.Arg248Gln	933	743	248	R/Q	cGg/cAg	HGNC:11998	rs11540652&CM920675&TP53_g.13380G>A&COSM99602&COSM99021&COSM99020&COSM6549&COSM46135&COSM3726799&COSM340107&COSM340106&COSM340105&COSM3378346&COSM3356964&COSM241996&COSM241995&COSM241994&COSM1646858&COSM1646857&COSM1640830&COSM11491&COSM10662	2.03e-05	likely_pathogenic&pathogenic	0&0&0&1&1&1&1&1&1&1&1&1&1&1&1&1&1&1&1&1&1&1	1&1&0&1&1&1&1&1&1&1&1&1&1&1&1&1&1&1&1&1&1&1	-	-	-	-	-	-	-	-
146	NTN089	2	chr17	6478685	G	A	mutect-varscan-strelka	G/G	132,1	0.00752	133	G/A	10145	0.94	155	synonymous_variant	PITPNM3	Transcript	ENST00000262483.12	ENST00000262483.12:c.639C>T	ENSP00000262483.8:p.His213=	727	639	213	H	caC/caT	HGNC:21043	rs1446911880	8.6e-06				-	-	-	-	-	-	-	-
147	NTN089	3	chr17	42329778	T	C	mutect-varscan-strelka	T/T	115,0	0	115	T/C	10100	0.91	110	splice_acceptor_variant	STAT3	Transcript	ENST00000264657.9	ENST00000264657.9:c.1110-2A>G							HGNC:11364	CS101692&COSM6933523			0&1	1&1	-	-	-	-	-	-	-	-
148	NTN089	4	chr1	20853635	G	T	mutect-varscan-strelka	G/G	88,0	0	88	G/T	11,91	0.89	102	missense_variant	EIF4G3	Transcript	ENST00000400422.6	ENST00000400422.6:c.3416C>A	ENSP00000383274.2:p.Ala1139Asp	3997	3416	1139	A/D	gCc/gAc	HGNC:3298						-	-	-	-	-	-	-	-
149	NTN005	1	chr17	7674249	A	C	mutect-varscan-strelka	A/A	216,0	0	216	A/C	53,9	0.15	62	missense_variant	TP53	Transcript	ENST00000269305.8	ENST00000269305.8:c.714T>G	ENSP00000269305.4:p.Cys238Trp	904	714	238	C/W	tgT/tgG	HGNC:11998	rs193920789&COSM6954571&COSM6954570&COSM6954569&COSM6954568&COSM6954567&COSM6954566&COSM6897051&COSM6897050&COSM5752723&COSM5752722&COSM5752721&COSM5752720&COSM5752719&COSM45677&COSM45468&COSM44676&COSM1179297&COSM1179296&COSM1179295	-	uncertain_significance&pathogenic	0&1&1&1&1&1&1&1&1&1&1&1&1&1&1&1&1&1&1&1	1&1&1&1&1&1&1&1&1&1&1&1&1&1&1&1&1&1&1&1	-	-	-	-	-	-	-	-
150	NTN005	2	chr20	22582371	C	G	mutect-varscan-strelka	C/C	310,0	0	310	C/G	183156	0.46	339	intron_variant&NMD_transcript_variant	AL121722.1	Transcript	ENST00000638550.1	ENST00000638550.1:c.69+1821G>C									-				-	-	-	-	-	-	-	-
151	NTN005	3	chr1	7663431	G	A	mutect-varscan-strelka	G/G	190,0	0	191	G/A	133113	0.46	246	missense_variant	CAMTA1	Transcript	ENST00000303635.11	ENST00000303635.11:c.884G>A	ENSP00000306522.6:p.Gly295Glu	1091	884	295	G/E	gGg/gAg	HGNC:18806		-				-	-	-	-	-	-	-	-
152	NTN005	4	chr6	146434168	C	T	mutect-varscan-strelka	C/C	162,0	0	162	C/T	45,34	0.43	79	missense_variant	GRM1	Transcript	ENST00000361719.6	ENST00000361719.6:c.2957C>T	ENSP00000354896.2:p.Ala986Val	3324	2957	986	A/V	gCg/gTg	HGNC:4593	rs1175647957&COSM3017916	-		0&1	0&1	-	-	-	-	-	-	-	-
153	NTN005	5	chr14	24337389	C	A	mutect-varscan-strelka	C/C	123,0	0	123	C/A	37,26	0.4127	63	synonymous_variant	RIPK3	Transcript	ENST00000216274.9	ENST00000216274.9:c.972G>T	ENSP00000216274.5:p.Gly324=	1191	972	324	G	ggG/ggT	HGNC:10021		-				-	-	-	-	-	-	-	-
154	NTN009	1	chr17	7674230	C	T	mutect-varscan-strelka	C/C	221,0	0	221	C/T	71,27	0.27551	98	missense_variant	TP53	Transcript	ENST00000269305.8	ENST00000269305.8:c.733G>A	ENSP00000269305.4:p.Gly245Ser	923	733	245	G/S	Ggc/Agc	HGNC:11998	rs28934575&CM010463&CM900210&CM920674&TP53_g.13370G>A&COSM6932&COSM562653&COSM562652&COSM562651&COSM44642&COSM3726874&COSM3726873&COSM3726872&COSM3726871&COSM3726870&COSM3717640&COSM3717639&COSM3388190&COSM3356965&COSM1646855&COSM1640833&COSM1610837&COSM1610836&COSM1610835&COSM121037&COSM121036&COSM121035&COSM11081&COSM10957	-	uncertain_significance&likely_pathogenic&pathogenic	0&0&0&0&0&1&1&1&1&1&1&1&1&1&1&1&1&1&1&1&1&1&1&1&1&1&1&1&1	1&1&1&1&0&1&1&1&1&1&1&1&1&1&1&1&1&1&1&1&1&1&1&1&1&1&1&1&1	-	-	-	-	-	-	-	-
155	NTN009	2	chr10	73341411	G	A	mutect-varscan-strelka	G/G	70,0	0	70	G/A	18,13	0.41935	31	synonymous_variant	CFAP70	Transcript	ENST00000310715.7	ENST00000310715.7:c.780C>T	ENSP00000310829.3:p.Leu260=	901	780	260	L	ctC/ctT	HGNC:30726		-				-	-	-	-	-	-	-	-
156	NTN009	3	chr19	49514465	C	G	mutect-varscan-strelka	C/C	128,0	0	128	C/G	119,67	0.36022	186	missense_variant	FCGRT	Transcript	ENST00000221466.9	ENST00000221466.9:c.580C>G	ENSP00000221466.4:p.Arg194Gly	1066	580	194	R/G	Cgc/Ggc	HGNC:3621		-				-	-	-	-	-	-	-	-
157	NTN009	4	chr11	4594795	G	A	mutect-varscan-strelka	G/G	189,0	0	189	G/A	22,12	0.35294	34	downstream_gene_variant	TRIM68	Transcript	ENST00000300747.9								HGNC:21161		-				-	-	-	-	-	-	-	-
158	NTN009	5	chr7	904212	T	C	mutect-varscan-strelka	T/T	167,0	0	167	T/C	263125	0.32216	388	missense_variant	ADAP1	Transcript	ENST00000539900.5	ENST00000539900.5:c.595A>G	ENSP00000442682.1:p.Lys199Glu	595	595	199	K/E	Aag/Gag	HGNC:16486		-				-	-	-	-	-	-	-	-
159	NTN013	1	chr17	7674858	C	T	mutect-varscan-strelka	C/C	289,0	0	289	C/T	193,56	0.2249	249	splice_donor_variant	TP53	Transcript	ENST00000269305.8	ENST00000269305.8:c.672+1G>A							HGNC:11998	rs863224499&CS123101&CS071266&COSM6906&COSM45367&COSM3723947&COSM3388194&COSM2744696&COSM1638407&COSM13586&COSM121040&COSM121039&COSM121038&COSM119013&COSM119012&COSM119011&COSM118941&COSM118940&COSM118939	-	pathogenic	0&0&0&1&1&1&1&1&1&1&1&1&1&1&1&1&1&1&1	1&1&1&1&1&1&1&1&1&1&1&1&1&1&1&1&1&1&1	-	-	-	-	-	-	-	-
160	NTN013	2	chr3	179203765	T	A	mutect-varscan-strelka	T/T	107,0	0	107	T/A	60,50	0.45455	110	missense_variant	PIK3CA	Transcript	ENST00000263967.3	ENST00000263967.3:c.1035T>A	ENSP00000263967.3:p.Asn345Lys	1192	1035	345	N/K	aaT/aaA	HGNC:8975	rs121913284&COSM754&COSM132748	-	likely_pathogenic	0&1&1	1&1&1	-	-	-	-	-	-	-	-
161	NTN013	3	chr1	34761477	C	T	mutect-varscan-strelka	C/C	191,0	0	191	C/T	183,69	0.27381	252	downstream_gene_variant	GJB5	Transcript	ENST00000338513.1								HGNC:4287	rs143967235	-				-	-	-	-	-	-	-	-
162	NTN013	4	chr5	1878262	C	T	mutect-varscan-strelka	C/C	241,0	0	241	C/T	303,90	0.22901	393	missense_variant	IRX4	Transcript	ENST00000613726.4	ENST00000613726.4:c.1345G>A	ENSP00000482393.1:p.Ala449Thr	1568	1345	449	A/T	Gcc/Acc	HGNC:6129	rs80155454&COSM6043840&COSM6043839	-		0&1&1	0&1&1	-	-	-	-	-	-	-	-
163	NTN013	5	chr3	39128481	A	G	mutect-varscan-strelka	A/A	119,0	0	119	A/G	65,19	0.22619	84	missense_variant	TTC21A	Transcript	ENST00000431162.6	ENST00000431162.6:c.1694A>G	ENSP00000398211.2:p.Asn565Ser	1828	1694	565	N/S	aAc/aGc	HGNC:30761	rs762738287	-				-	-	-	-	-	-	-	-
164	NTN016	1	chr17	7675124	T	C	mutect-strelka	T/T	521,0	0	522	T/C	427,46	0.09705	474	missense_variant	TP53	Transcript	ENST00000269305.8	ENST00000269305.8:c.488A>G	ENSP00000269305.4:p.Tyr163Cys	678	488	163	Y/C	tAc/tGc	HGNC:11998	rs148924904&CM942135&COSM45025&COSM3388214&COSM308334&COSM308333&COSM308332&COSM308331&COSM1649381&COSM129855&COSM129854&COSM129853&COSM129852&COSM10808	-	likely_pathogenic&pathogenic	0&0&1&1&1&1&1&1&1&1&1&1&1&1	1&1&1&1&1&1&1&1&1&1&1&1&1&1	-	-	-	-	-	-	-	-
165	NTN016	2	chr2	85665627	C	T	mutect-varscan-strelka	C/C	151,0	0	151	C/T	131,31	0.19136	162	synonymous_variant	SFTPB	Transcript	ENST00000409383.5	ENST00000409383.5:c.597G>A	ENSP00000386346.1:p.Ala199=	697	597	199	A	gcG/gcA	HGNC:10801	rs543913426&COSM3840168&COSM3840167	-		0&1&1	0&1&1	-	-	-	-	-	-	-	-
166	NTN016	3	chr15	90969128	C	G	mutect-varscan-strelka	C/C	75,0	0	75	C/G	31,7	0.18421	38	splice_region_variant&intron_variant&NMD_transcript_variant	AC068831.7	Transcript	ENST00000643536.1	ENST00000643536.1:c.*1636-8G>C									-				-	-	-	-	-	-	-	-
167	NTN016	4	chr17	76101269	A	C	mutect-varscan	A/A	130,1	0.00763	131	A/C	88,18	0.16981	106	splice_donor_variant	EXOC7	Transcript	ENST00000335146.11	ENST00000335146.11:c.417+2T>G							HGNC:23214		-				-	-	-	-	-	-	-	-
168	NTN016	5	chr3	141066440	C	T	mutect-varscan-strelka	C/C	260,0	0	260	C/T	200,32	0.13793	232	synonymous_variant	SPSB4	Transcript	ENST00000310546.2	ENST00000310546.2:c.336C>T	ENSP00000311609.2:p.His112=	1080	336	112	H	caC/caT	HGNC:30630	rs777974268	-				-	-	-	-	-	-	-	-
169	NTN018	1	chr17	7675119	G	A	mutect-varscan-strelka	G/G	526,0	0	528	G/A	409,91	0.182	500	stop_gained	TP53	Transcript	ENST00000269305.8	ENST00000269305.8:c.493C>T	ENSP00000269305.4:p.Gln165Ter	683	493	165	Q/*	Cag/Tag	HGNC:11998	rs730882001&COSM4770728&COSM45879&COSM43632&COSM3388213&COSM3388212&COSM1172491&COSM1172490&COSM1172489&COSM1172488	-	likely_benign&pathogenic	0&1&1&1&1&1&1&1&1&1	1&1&1&1&1&1&1&1&1&1	-	-	-	-	-	-	-	-
170	NTN018	2	chr1	173909660	C	G	mutect-varscan-strelka	C/C	140,0	0	140	C/G	87,39	0.30952	126	missense_variant	SERPINC1	Transcript	ENST00000367698.3	ENST00000367698.3:c.1045G>C	ENSP00000356671.3:p.Val349Leu	1164	1045	349	V/L	Gtg/Ctg	HGNC:775	COSM6541257	-		1	1	-	-	-	-	-	-	-	-
171	NTN018	3	chr1	156583388	G	A	mutect-varscan-strelka	G/G	152,0	0	152	G/A	99,38	0.27737	137	missense_variant	TTC24	Transcript	ENST00000368236.7	ENST00000368236.7:c.1090G>A	ENSP00000357219.3:p.Ala364Thr	1126	1090	364	A/T	Gcc/Acc	HGNC:32348	rs553610902	-				-	-	-	-	-	-	-	-
172	NTN018	4	chr20	44160096	G	A	mutect-varscan-strelka	G/G	129,0	0	129	G/A	50,15	0.23077	65	missense_variant	JPH2	Transcript	ENST00000372980.3	ENST00000372980.3:c.691C>T	ENSP00000362071.3:p.Arg231Trp	1564	691	231	R/W	Cgg/Tgg	HGNC:14202		-				-	-	-	-	-	-	-	-
173	NTN018	5	chr7	135578764	A	G	mutect-varscan-strelka	A/A	94,0	0	94	A/G	63,17	0.2125	80	synonymous_variant	NUP205	Transcript	ENST00000285968.10	ENST00000285968.10:c.891A>G	ENSP00000285968.6:p.Gln297=	917	891	297	Q	caA/caG	HGNC:18658		-				-	-	-	-	-	-	-	-
174	NTN024	1	chr17	35259165	C	T	mutect-varscan-strelka	C/C	122,0	0	122	C/T	19,39	0.67241	58	stop_gained	SLFN5	Transcript	ENST00000299977.8	ENST00000299977.8:c.475C>T	ENSP00000299977.3:p.Gln159Ter	623	475	159	Q/*	Cag/Tag	HGNC:28286		-				-	-	-	-	-	-	-	-
175	NTN024	2	chr5	179113895	C	T	mutect-varscan-strelka	C/C	84,0	0	84	C/T	12,21	0.63636	33	missense_variant	ADAMTS2	Transcript	ENST00000251582.11	ENST00000251582.11:c.3608G>A	ENSP00000251582.7:p.Arg1203Gln	3710	3608	1203	R/Q	cGg/cAg	HGNC:218	rs772059202&COSM387622	-		0&1	0&1	-	-	-	-	-	-	-	-
176	NTN024	3	chr20	45175920	G	A	mutect-varscan-strelka	G/G	101,0	0	101	G/A	28,36	0.5625	64	missense_variant	PI3	Transcript	ENST00000243924.3	ENST00000243924.3:c.139G>A	ENSP00000243924.3:p.Val47Ile	186	139	47	V/I	Gtt/Att	HGNC:8947	rs754557593&COSM1027171	-		0&1	0&1	-	-	-	-	-	-	-	-
177	NTN024	4	chr17	7675100	T	TC	Intersection	T/T	435,0	0	435	T/TC	60,63	0.50806	124	frameshift_variant	TP53	Transcript	ENST00000269305.8	ENST00000269305.8:c.511dup	ENSP00000269305.4:p.Glu171GlyfsTer10	701-702	511-512	171	E/GX	gag/gGag	HGNC:11998		-				-	-	-	-	-	-	-	-
178	NTN024	5	chrX	153919675	C	T	mutect-varscan-strelka	C/C	174,0	0	174	C/T	29,33	0.53226	62	synonymous_variant	ARHGAP4	Transcript	ENST00000370028.7	ENST00000370028.7:c.693G>A	ENSP00000359045.3:p.Pro231=	751	693	231	P	ccG/ccA	HGNC:674	rs1215967535&COSM6473709	-		0&1	0&1	-	-	-	-	-	-	-	-
179	NTN028	1	chr9	113369631	G	C	mutect-varscan-strelka	G/G	96,0	0	96	G/C	6,37	0.86047	43	missense_variant	BSPRY	Transcript	ENST00000374183.4	ENST00000374183.4:c.698G>C	ENSP00000363298.4:p.Arg233Pro	737	698	233	R/P	cGg/cCg	HGNC:18232		-				-	-	-	-	-	-	-	-
180	NTN028	2	chr11	2160843	G	A	mutect-varscan-strelka	G/G	206,0	0	208	G/A	112473	0.80855	585	synonymous_variant	INS-IGF2	Transcript	ENST00000397270.1	ENST00000397270.1:c.129C>T	ENSP00000380440.1:p.Cys43=	188	129	43	C	tgC/tgT	HGNC:33527	rs201392940&COSM166614&COSM166613	-		0&1&1	0&1&1	-	-	-	-	-	-	-	-
181	NTN028	3	chr4	76740210	G	C	mutect-varscan-strelka	G/G	171,0	0	171	G/C	40156	0.79592	196	missense_variant	SHROOM3	Transcript	ENST00000296043.6	ENST00000296043.6:c.2037G>C	ENSP00000296043.6:p.Glu679Asp	2990	2037	679	E/D	gaG/gaC	HGNC:30422		-				-	-	-	-	-	-	-	-
182	NTN028	4	chr17	7674190	T	TCCA	Intersection	T/T	125,0	0	127	T/TCCA	50,95	0.64189	148	inframe_insertion	TP53	Transcript	ENST00000269305.8	ENST00000269305.8:c.770_772dup	ENSP00000269305.4:p.Leu257_Glu258insVal	962-963	772-773	258	E/VE	gaa/gTGGaa	HGNC:11998		-				-	-	-	-	-	-	-	-
183	NTN028	5	chr9	34271856	G	C	mutect-varscan-strelka	G/G	70,0	0	71	G/C	13,18	0.58065	31	synonymous_variant	KIF24	Transcript	ENST00000402558.6	ENST00000402558.6:c.1290C>G	ENSP00000384433.1:p.Ala430=	1315	1290	430	A	gcC/gcG	HGNC:19916		-				-	-	-	-	-	-	-	-
184	NTN034	1	chr20	36794077	A	C	strelka	A/A	201,1	0.00495	202	A/C	142,12	0.07792	154	missense_variant	SOGA1	Transcript	ENST00000237536.8	ENST00000237536.8:c.4005T>G	ENSP00000237536.4:p.Phe1335Leu	4347	4005	1335	F/L	ttT/ttG	HGNC:16111		-				-	-	-	-	-	-	-	-
185	NTN037	1	chr17	7673704	G	A	mutect-varscan-strelka	G/G	208,0	0	208	G/A	29,52	0.64198	81	stop_gained	TP53	Transcript	ENST00000269305.8	ENST00000269305.8:c.916C>T	ENSP00000269305.4:p.Arg306Ter	1106	916	306	R/*	Cga/Tga	HGNC:11998	rs121913344&CM971506&COSM99947&COSM7325567&COSM7325566&COSM7325565&COSM7325564&COSM6908385&COSM6908384&COSM6908383&COSM44631&COSM3388168&COSM1640820&COSM10663	-	likely_benign&likely_pathogenic&pathogenic	0&0&1&1&1&1&1&1&1&1&1&1&1&1	1&1&1&1&1&1&1&1&1&1&1&1&1&1	-	-	-	-	-	-	-	-
186	NTN037	2	chrX	153804487	G	A	mutect-varscan-strelka	G/G	179,0	0	179	G/A	250274	0.5229	524	synonymous_variant	PDZD4	Transcript	ENST00000393758.6	ENST00000393758.6:c.1194C>T	ENSP00000377355.3:p.Asn398=	1444	1194	398	N	aaC/aaT	HGNC:21167		-				-	-	-	-	-	-	-	-
187	NTN037	3	chr4	121045802	C	G	mutect-varscan-strelka	C/C	121,0	0	123	C/G	26,18	0.40909	44	synonymous_variant	NDNF	Transcript	ENST00000379692.8	ENST00000379692.8:c.36G>C	ENSP00000369014.4:p.Leu12=	563	36	12	L	ctG/ctC	HGNC:26256		-				-	-	-	-	-	-	-	-
188	NTN037	4	chr3	128573658	G	C	mutect-varscan-strelka	G/G	94,0	0	94	G/C	62,37	0.37374	99	non_coding_transcript_exon_variant	LINC01565	Transcript	ENST00000356020.2	ENST00000356020.2:n.1039C>G		1039					HGNC:17099		-				-	-	-	-	-	-	-	-
189	NTN037	5	chr15	78999762	C	A	mutect-varscan-strelka	C/C	111,0	0	111	C/A	28,18	0.3913	46	missense_variant	RASGRF1	Transcript	ENST00000419573.7	ENST00000419573.7:c.2775G>T	ENSP00000405963.3:p.Arg925Ser	3050	2775	925	R/S	agG/agT	HGNC:9875	rs773516016	-				-	-	-	-	-	-	-	-
190	NTN044	1	chr17	3801178	G	A	mutect-varscan-strelka	G/G	72,0	0	72	G/A	44,64	0.59259	108	5_prime_UTR_variant	ITGAE	Transcript	ENST00000263087.8	ENST00000263087.8:c.-34C>T		66					HGNC:6147	rs200955057					-	-	-	-	-	-	-	-
191	NTN044	2	chr17	7673832	TTACCACTACTC	T	Intersection	TTACCACTACTC/TTACCACTACTC	202,0	0	202	TTACCACTACTC/T	38,49	0.55682	88	splice_acceptor_variant&coding_sequence_variant&intron_variant	TP53	Transcript	ENST00000269305.8	ENST00000269305.8:c.783-6_787del		?-977	?-787	?-263			HGNC:11998		-				-	-	-	-	-	-	-	-
192	NTN044	3	chr4	3208905	G	A	mutect-varscan-strelka	G/G	109,0	0	109	G/A	27,18	0.4	45	synonymous_variant	HTT	Transcript	ENST00000355072.10	ENST00000355072.10:c.6285G>A	ENSP00000347184.5:p.Pro2095=	6430	6285	2095	P	ccG/ccA	HGNC:4851	rs773432608	-				-	-	-	-	-	-	-	-
193	NTN044	4	chr19	17285453	C	T	mutect-varscan-strelka	C/C	179,0	0	179	C/T	139,83	0.37387	222	stop_gained	ANKLE1	Transcript	ENST00000394458.7	ENST00000394458.7:c.1561C>T	ENSP00000377971.4:p.Arg521Ter	1675	1561	521	R/*	Cga/Tga	HGNC:26812	rs139883964	-				-	-	-	-	-	-	-	-
194	NTN044	5	chr19	3005561	C	T	mutect-varscan-strelka	C/C	220,0	0	221	C/T	236130	0.35519	366	missense_variant	TLE2	Transcript	ENST00000590536.5	ENST00000590536.5:c.1775G>A	ENSP00000466542.1:p.Gly592Asp	1884	1775	592	G/D	gGc/gAc	HGNC:11838		-				-	-	-	-	-	-	-	-
195	NTN090	1	chr17	7675088	C	T	mutect-varscan-strelka	C/C	435,1	0.00229	436	C/T	451168	0.27141	619	missense_variant	TP53	Transcript	ENST00000269305.8	ENST00000269305.8:c.524G>A	ENSP00000269305.4:p.Arg175His	714	524	175	R/H	cGc/cAc	HGNC:11998	CM062017&CM951224&TP53_g.12512G>A&rs28934578&COSM99914&COSM99024&COSM99023&COSM99022&COSM45416&COSM4336268&COSM4271918&COSM3355994&COSM2744851&COSM2744850&COSM2744849&COSM2744848&COSM2744847&COSM2744846&COSM1679512&COSM1679511&COSM1679510&COSM1679509&COSM1679508&COSM1640851&COSM10718&COSM10648	-	not_provided&likely_pathogenic&pathogenic	0&0&0&1&1&1&1&1&1&1&1&1&1&1&1&1&1&1&1&1&1&1&1&1&1&1	1&1&0&1&1&1&1&1&1&1&1&1&1&1&1&1&1&1&1&1&1&1&1&1&1&1	-	-	-	-	-	-	-	-
196	NTN090	2	chrX	2489937	G	A	mutect-varscan-strelka	G/G	227,0	0	227	G/A	282113	0.28608	395	intron_variant	DHRSX	Transcript	ENST00000334651.10	ENST00000334651.10:c.109+10880C>T							HGNC:18399		-				-	-	-	-	-	-	-	-
197	NTN090	3	chr7	146116965	C	G	mutect-varscan-strelka	C/C	118,0	0	118	C/G	122,71	0.36788	193	missense_variant	CNTNAP2	Transcript	ENST00000361727.7	ENST00000361727.7:c.89C>G	ENSP00000354778.3:p.Ser30Cys	607	89	30	S/C	tCc/tGc	HGNC:13830		-				-	-	-	-	-	-	-	-
198	NTN090	4	chr9	138118734	C	T	mutect-varscan-strelka	C/C	57,0	0	57	C/T	39,16	0.29091	55	missense_variant	CACNA1B	Transcript	ENST00000371372.5	ENST00000371372.5:c.5996C>T	ENSP00000360423.1:p.Ala1999Val	6141	5996	1999	A/V	gCg/gTg	HGNC:1389	rs1013324131	-				-	-	-	-	-	-	-	-
199	NTN090	5	chr14	104176525	G	A	mutect-varscan-strelka	G/G	174,0	0	174	G/A	141,51	0.26562	192	missense_variant	KIF26A	Transcript	ENST00000423312.6	ENST00000423312.6:c.3737G>A	ENSP00000388241.2:p.Arg1246Gln	3737	3737	1246	R/Q	cGg/cAg	HGNC:20226	rs1303986618	-				-	-	-	-	-	-	-	-
200	NTN091	1	chr17	7674954	G	A	mutect-varscan-strelka	G/G	293,0	0	293	G/A	346169	0.32816	515	missense_variant	TP53	Transcript	ENST00000269305.8	ENST00000269305.8:c.577C>T	ENSP00000269305.4:p.His193Tyr	767	577	193	H/Y	Cat/Tat	HGNC:11998	rs876658468&COSM4423055&COSM4423054&COSM44002&COSM43935&COSM437532&COSM437531&COSM437530&COSM437529&COSM3958826&COSM3958825&COSM3958824&COSM3958823&COSM3958822&COSM3958821&COSM3388200&COSM251419&COSM251418&COSM251417&COSM251416&COSM1731184&COSM10672	-	likely_pathogenic	0&1&1&1&1&1&1&1&1&1&1&1&1&1&1&1&1&1&1&1&1&1	1&1&1&1&1&1&1&1&1&1&1&1&1&1&1&1&1&1&1&1&1&1	-	-	-	-	-	-	-	-
201	NTN091	2	chr3	196661526	T	A	mutect-varscan-strelka	T/T	147,0	0	147	T/A	182244	0.57277	426	missense_variant	NRROS	Transcript	ENST00000328557.4	ENST00000328557.4:c.1883T>A	ENSP00000328625.4:p.Ile628Asn	2086	1883	628	I/N	aTc/aAc	HGNC:24613		-				-	-	-	-	-	-	-	-
202	NTN091	3	chr4	30722832	C	A	mutect-varscan-strelka	C/C	161,1	0.00617	162	C/A	217158	0.42133	375	synonymous_variant	PCDH7	Transcript	ENST00000543491.2	ENST00000543491.2:c.1410C>A	ENSP00000441802.2:p.Leu470=	1980	1410	470	L	ctC/ctA	HGNC:8659		-				-	-	-	-	-	-	-	-
203	NTN091	4	chr1	42665982	G	T	mutect-varscan-strelka	G/G	57,0	0	57	G/T	16,15	0.48387	31	splice_region_variant&synonymous_variant	PPIH	Transcript	ENST00000304979.7	ENST00000304979.7:c.339G>T	ENSP00000306614.3:p.Ala113=	361	339	113	A	gcG/gcT	HGNC:14651		-				-	-	-	-	-	-	-	-
204	NTN091	5	chr3	62516117	A	T	mutect-varscan-strelka	A/A	76,0	0	76	A/T	22,14	0.38889	36	stop_gained	CADPS	Transcript	ENST00000383710.8	ENST00000383710.8:c.2523T>A	ENSP00000373215.4:p.Cys841Ter	2873	2523	841	C/*	tgT/tgA	HGNC:1426		-				-	-	-	-	-	-	-	-
205	NTN092	1	chr4	163473767	G	A	mutect-varscan-strelka	G/G	93,0	0	93	G/A	135,77	0.36321	212	upstream_gene_variant	TKTL2	Transcript	ENST00000280605.4								HGNC:25313	rs1432897407	-				-	-	-	-	-	-	-	-
206	NTN092	2	chr17	5111823	C	G	mutect-varscan-strelka	C/C	296,0	0	296	C/G	514281	0.35302	796	upstream_gene_variant	USP6	Transcript	ENST00000574788.5								HGNC:12629		-				-	-	-	-	-	-	-	-
207	NTN092	3	chr17	7675174	C	T	mutect-varscan-strelka	C/C	511,0	0	512	C/T	767366	0.32304	1133	stop_gained	TP53	Transcript	ENST00000269305.8	ENST00000269305.8:c.438G>A	ENSP00000269305.4:p.Trp146Ter	628	438	146	W/*	tgG/tgA	HGNC:11998	rs1131691026&CM101750&COSM6923046&COSM6923045&COSM6923044&COSM6923043&COSM6923042&COSM6923041&COSM6923040&COSM45748&COSM3970379&COSM1649371&COSM131520&COSM131519&COSM131518&COSM131517&COSM10727	-	pathogenic	0&0&1&1&1&1&1&1&1&1&1&1&1&1&1&1&1	1&1&1&1&1&1&1&1&1&1&1&1&1&1&1&1&1	-	-	-	-	-	-	-	-
208	NTN092	4	chr17	17796380	G	A	mutect-varscan-strelka	G/G	213,0	0	213	G/A	428204	0.32278	632	missense_variant	RAI1	Transcript	ENST00000353383.5	ENST00000353383.5:c.3432G>A	ENSP00000323074.4:p.Met1144Ile	3901	3432	1144	M/I	atG/atA	HGNC:9834		-				-	-	-	-	-	-	-	-
