# Supplementary material for: Personalized ctDNA micro-panels can monitor and predict clinical outcomes for patients with triple-negative breast cancer
Source: Sci Rep. 2022 Oct 22;12:17732. doi: 10.1038/s41598-022-20928-8 (PMC9588015; doi:10.1038/s41598-022-20928-8)
Supplement: Supplementary file 3 — Supplementary Information 3. [file 41598_2022_20928_MOESM3_ESM.xlsx]

## Sheet: Sheet1
Supplementary Table 2. Analysis of BRCA1/BRCA2 variants identified via Whole Exome Sequencing (WES). All variants that passed pipeline filtering and manual review were assessed for Pathogenicity using the ClinGen Allele Registry and the BRCA Exchange. Variants were considered Pathogenic if they had >10 reports of Pathogenicity in ClinGen or if described as pathogenic via an expert panel. Variants…
Case	Chr	Pos	Ref	Alt	IGV Manual Review	Gene	ClinGen Allele Registry ID	BRCA Exchange	Pathogenicity
NTN007	chr13	32339036	C	A	Pass	BRCA2	CA020637	559051	Benign
NTN012*	chr17	43124027	ACT	A	Pass	BRCA1	CA003783	575251	Pathogenic
NTN016	chr13	32332629	C	T	Pass	BRCA2	CA010970	557864	Benign
NTN017	chr13	32380124	G	A	Pass	BRCA2	CA026044	564102	Benign
NTN018	chr17	43093392	T	G	Pass	BRCA1	CA500232907	571305	Benign
NTN021	chr13	32338542	A	G	Pass	BRCA2	CA019687	558920	Benign
NTN021	chr13	32340065	C	G	Pass	BRCA2	CA023023	559340	Benign
NTN024	chr17	43091990	C	T	Pass	BRCA1	CA002264	570928	Benign
NTN025	chr13	32319145	C	T	Pass	BRCA2	CA011790	556383	Likely Benign
NTN034*	chr17	43094706	G	GCCACATGGCT	Pass	BRCA1	CA003921	571649	Pathogenic
NTN037	chr13	32339782	C	T	Pass	BRCA2	CA022306	559255	Benign
NTN039	chr13	32337281	T	A	Pass	BRCA2	CA016802	554057	Benign
NTN039	chr13	32337282	C	T	Pass	BRCA2	CA016802	554057	Benign
NTN039	chr13	32338542	A	G	Pass	BRCA2	CA019687	558920	Benign
NTN042	chr17	43091931	C	G	Pass	BRCA1	CA002299	N/A	Benign
NTN056	chr17	43093119	C	G	Pass	BRCA1	CA001608	571230	Benign
NTN058	chr17	43093119	C	G	Pass	BRCA1	CA001608	571230	Benign
NTN076*	chr17	43092039	ACTAGTATCTTC	A	Pass	BRCA1	CA002244	570937	Pathogenic
NTN090	chr13	32333227	G	A	Pass	BRCA2	CA6940539	558010	Benign
NTN090	chr13	32403012	C	T	Pass	BRCA2	CA6941524	N/A	VUS
*Also detected via clinical BRCA1/BRCA2 panel assessment
